# Supplementary material for: Network-cycle motif participation is associated with individual and collective wealth in Honduran villages
Source: Sci Rep. 2025 Jul 29;15:27680. doi: 10.1038/s41598-025-11087-7 (PMC12307972; doi:10.1038/s41598-025-11087-7)
Supplement: Supplementary file 2 — Supplementary Material 2 [file 41598_2025_11087_MOESM2_ESM.xlsx]

## Sheet: Borrow-lend forward regression
Wealth variable	Model	Effect size	P-value	P-adjusted(FDR)
Household Wealth Index	Variable (W1+W2) ~ cycles (W1+W2)	0.0962273	0.000249003	0.00161515
Household Wealth Index	Variable (W1+W2) ~ cycles (W1+W2)	0.0429114	1.58282e-11	7.59753e-10
Household Wealth Index	Variable (W1+W2) ~ cycles (W1+W2)	0.0110324	1.12262e-17	2.69429e-15
Household Wealth Index	Variable (W2) ~ cycles (W1) + Wealth(W1)	0.0282108	0.340792	0.48976
Household Wealth Index	Variable (W2) ~ cycles (W1) + Wealth(W1)	0.011239	0.113128	0.228158
Household Wealth Index	Variable (W2) ~ cycles (W1) + Wealth(W1)	0.00250308	0.070913	0.160174
Electricity	Variable (W1+W2) ~ cycles (W1+W2)	0.023272	0.00316539	0.0120586
Electricity	Variable (W1+W2) ~ cycles (W1+W2)	0.00915582	2.25213e-06	3.01995e-05
Electricity	Variable (W1+W2) ~ cycles (W1+W2)	0.00245827	5.10988e-10	1.75196e-08
Electricity	Variable (W2) ~ cycles (W1) + Wealth(W1)	-0.0241484	0.0394797	0.0993764
Electricity	Variable (W2) ~ cycles (W1) + Wealth(W1)	0.000466113	0.869551	0.93584
Electricity	Variable (W2) ~ cycles (W1) + Wealth(W1)	-5.35025e-05	0.923006	0.971062
Radio	Variable (W1+W2) ~ cycles (W1+W2)	-0.0116687	0.308434	0.464589
Radio	Variable (W1+W2) ~ cycles (W1+W2)	0.00318712	0.25622	0.420852
Radio	Variable (W1+W2) ~ cycles (W1+W2)	0.00106051	0.0640311	0.149199
Radio	Variable (W2) ~ cycles (W1) + Wealth(W1)	-0.00496905	0.740563	0.830538
Radio	Variable (W2) ~ cycles (W1) + Wealth(W1)	-0.00204627	0.571944	0.69187
Radio	Variable (W2) ~ cycles (W1) + Wealth(W1)	-0.000626325	0.374065	0.521952
TV	Variable (W1+W2) ~ cycles (W1+W2)	0.0318504	0.00176881	0.00771844
TV	Variable (W1+W2) ~ cycles (W1+W2)	0.0134613	7.11964e-08	1.42393e-06
TV	Variable (W1+W2) ~ cycles (W1+W2)	0.00340411	2.46003e-11	9.84013e-10
TV	Variable (W2) ~ cycles (W1) + Wealth(W1)	-0.00795311	0.533511	0.658279
TV	Variable (W2) ~ cycles (W1) + Wealth(W1)	0.00313298	0.309726	0.464589
TV	Variable (W2) ~ cycles (W1) + Wealth(W1)	0.000669517	0.264996	0.421186
Flush (toilet type)	Variable (W1+W2) ~ cycles (W1+W2)	0.0454743	4.34105e-08	9.47139e-07
Flush (toilet type)	Variable (W1+W2) ~ cycles (W1+W2)	0.00784489	0.000120385	0.000875525
Flush (toilet type)	Variable (W1+W2) ~ cycles (W1+W2)	0.00189013	5.80227e-06	6.96273e-05
Flush (toilet type)	Variable (W2) ~ cycles (W1) + Wealth(W1)	0.026335	0.0173867	0.0515162
Flush (toilet type)	Variable (W2) ~ cycles (W1) + Wealth(W1)	0.000515652	0.846122	0.923091
Flush (toilet type)	Variable (W2) ~ cycles (W1) + Wealth(W1)	0.000411871	0.428099	0.561734
Furnace/firebox with a chimney (cooking stove)	Variable (W1+W2) ~ cycles (W1+W2)	0.00923437	0.323242	0.473037
Furnace/firebox with a chimney (cooking stove)	Variable (W1+W2) ~ cycles (W1+W2)	0.0050067	0.0291129	0.0767813
Furnace/firebox with a chimney (cooking stove)	Variable (W1+W2) ~ cycles (W1+W2)	0.00142127	0.00242744	0.00970975
Furnace/firebox with a chimney (cooking stove)	Variable (W2) ~ cycles (W1) + Wealth(W1)	0.00566	0.647962	0.747649
Furnace/firebox with a chimney (cooking stove)	Variable (W2) ~ cycles (W1) + Wealth(W1)	-0.00347895	0.242306	0.412435
Furnace/firebox with a chimney (cooking stove)	Variable (W2) ~ cycles (W1) + Wealth(W1)	-0.00103998	0.0740273	0.164505
Ceramic (floor)	Variable (W1+W2) ~ cycles (W1+W2)	0.032635	8.18873e-08	1.51177e-06
Ceramic (floor)	Variable (W1+W2) ~ cycles (W1+W2)	0.00650927	1.30341e-05	0.000136008
Ceramic (floor)	Variable (W1+W2) ~ cycles (W1+W2)	0.00148918	1.03544e-06	1.55316e-05
Ceramic (floor)	Variable (W2) ~ cycles (W1) + Wealth(W1)	0.0241416	0.00536645	0.0189404
Ceramic (floor)	Variable (W2) ~ cycles (W1) + Wealth(W1)	0.00536701	0.00975256	0.0329664
Ceramic (floor)	Variable (W2) ~ cycles (W1) + Wealth(W1)	0.00125295	0.0020118	0.00854085
Cement blocks (roof)	Variable (W1+W2) ~ cycles (W1+W2)	0.0325097	0.000107572	0.000806793
Cement blocks (roof)	Variable (W1+W2) ~ cycles (W1+W2)	0.00633141	0.00213781	0.0088461
Cement blocks (roof)	Variable (W1+W2) ~ cycles (W1+W2)	0.00142699	0.000709377	0.00378335
Cement blocks (roof)	Variable (W2) ~ cycles (W1) + Wealth(W1)	0.0203567	0.0714107	0.160174
Cement blocks (roof)	Variable (W2) ~ cycles (W1) + Wealth(W1)	-0.0015912	0.557398	0.682528
Cement blocks (roof)	Variable (W2) ~ cycles (W1) + Wealth(W1)	0.000228185	0.667382	0.765323

## Sheet: Borrow-lend reverse regression
Wealth variable	Model	Effect size	P-value	P-adjusted(FDR)
Household Wealth Index	Cycles (W1+W2) ~ Variable (W1+W2)	0.00733338	0.000131728	0.000953549
Household Wealth Index	Cycles (W1+W2) ~ Variable (W1+W2)	0.0540934	3.86416e-12	1.8548e-10
Household Wealth Index	Cycles (W1+W2) ~ Variable (W1+W2)	0.330435	4.01819e-18	9.64365e-16
Household Wealth Index	Cycles (W2) ~ Variable (W1) + Cycles(W1)	0.00794688	0.0539596	0.122173
Household Wealth Index	Cycles (W2) ~ Variable (W1) + Cycles(W1)	0.0721535	0.00189906	0.00785817
Household Wealth Index	Cycles (W2) ~ Variable (W1) + Cycles(W1)	0.369481	0.0025981	0.00959299
Electricity	Cycles (W1+W2) ~ Variable (W1+W2)	0.0181962	0.00492427	0.0168832
Electricity	Cycles (W1+W2) ~ Variable (W1+W2)	0.123033	3.25816e-06	4.34421e-05
Electricity	Cycles (W1+W2) ~ Variable (W1+W2)	0.798669	6.90938e-10	2.36893e-08
Electricity	Cycles (W2) ~ Variable (W1) + Cycles(W1)	0.0125446	0.297604	0.449214
Electricity	Cycles (W2) ~ Variable (W1) + Cycles(W1)	0.0553431	0.42363	0.552403
Electricity	Cycles (W2) ~ Variable (W1) + Cycles(W1)	0.21707	0.558575	0.657234
Radio	Cycles (W1+W2) ~ Variable (W1+W2)	-0.004607	0.302994	0.452003
Radio	Cycles (W1+W2) ~ Variable (W1+W2)	0.0209324	0.250689	0.41488
Radio	Cycles (W1+W2) ~ Variable (W1+W2)	0.166283	0.0622667	0.13837
Radio	Cycles (W2) ~ Variable (W1) + Cycles(W1)	0.00312608	0.781899	0.845296
Radio	Cycles (W2) ~ Variable (W1) + Cycles(W1)	0.0860303	0.121501	0.23023
Radio	Cycles (W2) ~ Variable (W1) + Cycles(W1)	0.722865	0.00968603	0.0305875
TV	Cycles (W1+W2) ~ Variable (W1+W2)	0.0156542	0.00185243	0.0077997
TV	Cycles (W1+W2) ~ Variable (W1+W2)	0.110367	6.89084e-08	1.37817e-06
TV	Cycles (W1+W2) ~ Variable (W1+W2)	0.664914	3.03887e-11	1.21555e-09
TV	Cycles (W2) ~ Variable (W1) + Cycles(W1)	0.0131821	0.244888	0.408147
TV	Cycles (W2) ~ Variable (W1) + Cycles(W1)	0.132913	0.0284184	0.0725575
TV	Cycles (W2) ~ Variable (W1) + Cycles(W1)	0.801111	0.0105112	0.032342
Flush (toilet type)	Cycles (W1+W2) ~ Variable (W1+W2)	0.0337183	4.56347e-08	9.95666e-07
Flush (toilet type)	Cycles (W1+W2) ~ Variable (W1+W2)	0.0965268	0.000121641	0.000936913
Flush (toilet type)	Cycles (W1+W2) ~ Variable (W1+W2)	0.555449	6.16606e-06	7.78871e-05
Flush (toilet type)	Cycles (W2) ~ Variable (W1) + Cycles(W1)	0.0286043	0.0561873	0.126028
Flush (toilet type)	Cycles (W2) ~ Variable (W1) + Cycles(W1)	0.14515	0.0661705	0.14277
Flush (toilet type)	Cycles (W2) ~ Variable (W1) + Cycles(W1)	0.439166	0.278625	0.437059
Furnace/firebox with a chimney (cooking stove)	Cycles (W1+W2) ~ Variable (W1+W2)	0.00553613	0.310812	0.457526
Furnace/firebox with a chimney (cooking stove)	Cycles (W1+W2) ~ Variable (W1+W2)	0.0484238	0.0300098	0.0738183
Furnace/firebox with a chimney (cooking stove)	Cycles (W1+W2) ~ Variable (W1+W2)	0.329351	0.0025867	0.00959299
Furnace/firebox with a chimney (cooking stove)	Cycles (W2) ~ Variable (W1) + Cycles(W1)	0.00849341	0.503608	0.626249
Furnace/firebox with a chimney (cooking stove)	Cycles (W2) ~ Variable (W1) + Cycles(W1)	0.0336917	0.613744	0.701422
Furnace/firebox with a chimney (cooking stove)	Cycles (W2) ~ Variable (W1) + Cycles(W1)	0.277471	0.419336	0.552403
Ceramic (floor)	Cycles (W1+W2) ~ Variable (W1+W2)	0.0451717	8.09653e-08	1.49474e-06
Ceramic (floor)	Cycles (W1+W2) ~ Variable (W1+W2)	0.149738	1.25769e-05	0.00014145
Ceramic (floor)	Cycles (W1+W2) ~ Variable (W1+W2)	0.826792	8.25504e-07	1.32081e-05
Ceramic (floor)	Cycles (W2) ~ Variable (W1) + Cycles(W1)	0.0512932	0.0188766	0.0527592
Ceramic (floor)	Cycles (W2) ~ Variable (W1) + Cycles(W1)	0.344887	0.00177499	0.00760711
Ceramic (floor)	Cycles (W2) ~ Variable (W1) + Cycles(W1)	1.95776	0.000461963	0.00277178
Cement blocks (roof)	Cycles (W1+W2) ~ Variable (W1+W2)	0.0232801	0.000124922	0.000936913
Cement blocks (roof)	Cycles (W1+W2) ~ Variable (W1+W2)	0.0765712	0.00202116	0.00808463
Cement blocks (roof)	Cycles (W1+W2) ~ Variable (W1+W2)	0.415165	0.00063226	0.00344869
Cement blocks (roof)	Cycles (W2) ~ Variable (W1) + Cycles(W1)	0.0260714	0.0686417	0.144509
Cement blocks (roof)	Cycles (W2) ~ Variable (W1) + Cycles(W1)	0.230488	0.00221459	0.00843652
Cement blocks (roof)	Cycles (W2) ~ Variable (W1) + Cycles(W1)	0.913311	0.0186826	0.0527592

## Sheet: Friendship forward regression
Wealth variable	Model	Effect size	P-value	P-adjusted(FDR)
Household Wealth Index	Variable (W1+W2) ~ cycles (W1+W2)	0.0412529	0.142371	0.438655
Household Wealth Index	Variable (W1+W2) ~ cycles (W1+W2)	0.0184746	0.0214604	0.183947
Household Wealth Index	Variable (W1+W2) ~ cycles (W1+W2)	0.00275731	0.140446	0.438655
Household Wealth Index	Variable (W2) ~ cycles (W1) + Wealth(W1)	0.0680534	0.0190877	0.175325
Household Wealth Index	Variable (W2) ~ cycles (W1) + Wealth(W1)	0.0242541	0.00216684	0.0433368
Household Wealth Index	Variable (W2) ~ cycles (W1) + Wealth(W1)	0.00473281	0.0083224	0.103837
Electricity	Variable (W1+W2) ~ cycles (W1+W2)	0.0183087	0.0280613	0.19949
Electricity	Variable (W1+W2) ~ cycles (W1+W2)	0.000656769	0.785242	0.889404
Electricity	Variable (W1+W2) ~ cycles (W1+W2)	0.000665819	0.240953	0.508945
Electricity	Variable (W2) ~ cycles (W1) + Wealth(W1)	0.00557533	0.627504	0.789007
Electricity	Variable (W2) ~ cycles (W1) + Wealth(W1)	-0.00323683	0.303341	0.560014
Electricity	Variable (W2) ~ cycles (W1) + Wealth(W1)	-0.00039513	0.585998	0.782341
Radio	Variable (W1+W2) ~ cycles (W1+W2)	-0.00310974	0.798968	0.889404
Radio	Variable (W1+W2) ~ cycles (W1+W2)	0.00122661	0.727862	0.860527
Radio	Variable (W1+W2) ~ cycles (W1+W2)	-0.00044363	0.592573	0.782341
Radio	Variable (W2) ~ cycles (W1) + Wealth(W1)	0.0100076	0.497289	0.710413
Radio	Variable (W2) ~ cycles (W1) + Wealth(W1)	0.001865	0.643027	0.795497
Radio	Variable (W2) ~ cycles (W1) + Wealth(W1)	0.000564765	0.541629	0.747075
TV	Variable (W1+W2) ~ cycles (W1+W2)	0.027861	0.0103865	0.118703
TV	Variable (W1+W2) ~ cycles (W1+W2)	0.00673487	0.0319059	0.21491
TV	Variable (W1+W2) ~ cycles (W1+W2)	0.00172981	0.0191301	0.175325
TV	Variable (W2) ~ cycles (W1) + Wealth(W1)	0.012745	0.309711	0.567409
TV	Variable (W2) ~ cycles (W1) + Wealth(W1)	0.00269096	0.432393	0.677787
TV	Variable (W2) ~ cycles (W1) + Wealth(W1)	0.000825431	0.295507	0.556711
Flush (toilet type)	Variable (W1+W2) ~ cycles (W1+W2)	0.00944634	0.289079	0.555032
Flush (toilet type)	Variable (W1+W2) ~ cycles (W1+W2)	0.00408151	0.113027	0.411007
Flush (toilet type)	Variable (W1+W2) ~ cycles (W1+W2)	5.44737e-06	0.992834	0.996003
Flush (toilet type)	Variable (W2) ~ cycles (W1) + Wealth(W1)	-0.00570616	0.601249	0.782341
Flush (toilet type)	Variable (W2) ~ cycles (W1) + Wealth(W1)	0.00313103	0.293104	0.556711
Flush (toilet type)	Variable (W2) ~ cycles (W1) + Wealth(W1)	-3.57677e-05	0.957807	0.980714
Furnace/firebox with a chimney (cooking stove)	Variable (W1+W2) ~ cycles (W1+W2)	-0.00215779	0.828662	0.903995
Furnace/firebox with a chimney (cooking stove)	Variable (W1+W2) ~ cycles (W1+W2)	-0.00318545	0.269128	0.542779
Furnace/firebox with a chimney (cooking stove)	Variable (W1+W2) ~ cycles (W1+W2)	-0.0006266	0.356095	0.614841
Furnace/firebox with a chimney (cooking stove)	Variable (W2) ~ cycles (W1) + Wealth(W1)	0.0092918	0.443567	0.677787
Furnace/firebox with a chimney (cooking stove)	Variable (W2) ~ cycles (W1) + Wealth(W1)	0.00378313	0.252996	0.527992
Furnace/firebox with a chimney (cooking stove)	Variable (W2) ~ cycles (W1) + Wealth(W1)	0.000364164	0.628042	0.789007
Ceramic (floor)	Variable (W1+W2) ~ cycles (W1+W2)	0.00483144	0.460063	0.677787
Ceramic (floor)	Variable (W1+W2) ~ cycles (W1+W2)	0.00303534	0.108117	0.411007
Ceramic (floor)	Variable (W1+W2) ~ cycles (W1+W2)	0.00060333	0.174759	0.441497
Ceramic (floor)	Variable (W2) ~ cycles (W1) + Wealth(W1)	0.0159075	0.0609162	0.281152
Ceramic (floor)	Variable (W2) ~ cycles (W1) + Wealth(W1)	0.00213883	0.354717	0.614841
Ceramic (floor)	Variable (W2) ~ cycles (W1) + Wealth(W1)	0.00072944	0.163722	0.441497
Cement blocks (roof)	Variable (W1+W2) ~ cycles (W1+W2)	-0.00657517	0.46571	0.677787
Cement blocks (roof)	Variable (W1+W2) ~ cycles (W1+W2)	0.00292152	0.262298	0.535535
Cement blocks (roof)	Variable (W1+W2) ~ cycles (W1+W2)	5.52561e-05	0.928292	0.968653
Cement blocks (roof)	Variable (W2) ~ cycles (W1) + Wealth(W1)	0.00832956	0.451907	0.677787
Cement blocks (roof)	Variable (W2) ~ cycles (W1) + Wealth(W1)	0.00267678	0.3759	0.635325
Cement blocks (roof)	Variable (W2) ~ cycles (W1) + Wealth(W1)	0.000934499	0.173651	0.441497

## Sheet: Friendship reverse regression
Wealth variable	Model	Effect size	P-value	P-adjusted(FDR)
Household Wealth Index	Cycles (W1+W2) ~ Variable (W1+W2)	0.00275011	0.100303	0.408734
Household Wealth Index	Cycles (W1+W2) ~ Variable (W1+W2)	0.0143615	0.0130444	0.142303
Household Wealth Index	Cycles (W1+W2) ~ Variable (W1+W2)	0.0396589	0.106175	0.408734
Household Wealth Index	Cycles (W2) ~ Variable (W1) + Cycles(W1)	0.00597054	0.0213138	0.189456
Household Wealth Index	Cycles (W2) ~ Variable (W1) + Cycles(W1)	0.0340251	0.00211183	0.0460764
Household Wealth Index	Cycles (W2) ~ Variable (W1) + Cycles(W1)	0.117196	0.00633129	0.0867108
Electricity	Cycles (W1+W2) ~ Variable (W1+W2)	0.0122337	0.0322452	0.214968
Electricity	Cycles (W1+W2) ~ Variable (W1+W2)	0.00458757	0.81692	0.902575
Electricity	Cycles (W1+W2) ~ Variable (W1+W2)	0.0967019	0.250788	0.541322
Electricity	Cycles (W2) ~ Variable (W1) + Cycles(W1)	0.0110072	0.152295	0.454141
Electricity	Cycles (W2) ~ Variable (W1) + Cycles(W1)	0.0301199	0.365843	0.651877
Electricity	Cycles (W2) ~ Variable (W1) + Cycles(W1)	0.0606337	0.644345	0.805431
Radio	Cycles (W1+W2) ~ Variable (W1+W2)	-0.000892256	0.81981	0.902575
Radio	Cycles (W1+W2) ~ Variable (W1+W2)	0.00551146	0.684212	0.846448
Radio	Cycles (W1+W2) ~ Variable (W1+W2)	-0.0273832	0.634031	0.805133
Radio	Cycles (W2) ~ Variable (W1) + Cycles(W1)	0.00754565	0.293863	0.592666
Radio	Cycles (W2) ~ Variable (W1) + Cycles(W1)	0.0141194	0.598748	0.805133
Radio	Cycles (W2) ~ Variable (W1) + Cycles(W1)	0.0499358	0.616247	0.805133
TV	Cycles (W1+W2) ~ Variable (W1+W2)	0.0112395	0.0106147	0.127376
TV	Cycles (W1+W2) ~ Variable (W1+W2)	0.0328782	0.0307065	0.210559
TV	Cycles (W1+W2) ~ Variable (W1+W2)	0.153045	0.0177909	0.177909
TV	Cycles (W2) ~ Variable (W1) + Cycles(W1)	0.012998	0.0698875	0.328882
TV	Cycles (W2) ~ Variable (W1) + Cycles(W1)	0.0571405	0.0494202	0.252358
TV	Cycles (W2) ~ Variable (W1) + Cycles(W1)	0.227982	0.0396049	0.237629
Flush (toilet type)	Cycles (W1+W2) ~ Variable (W1+W2)	0.00569666	0.288345	0.590207
Flush (toilet type)	Cycles (W1+W2) ~ Variable (W1+W2)	0.0294622	0.112689	0.408734
Flush (toilet type)	Cycles (W1+W2) ~ Variable (W1+W2)	0.000101052	0.998978	0.998978
Flush (toilet type)	Cycles (W2) ~ Variable (W1) + Cycles(W1)	0.0178564	0.0556943	0.272788
Flush (toilet type)	Cycles (W2) ~ Variable (W1) + Cycles(W1)	0.108298	0.00372073	0.0724935
Flush (toilet type)	Cycles (W2) ~ Variable (W1) + Cycles(W1)	0.197359	0.161764	0.454141
Furnace/firebox with a chimney (cooking stove)	Cycles (W1+W2) ~ Variable (W1+W2)	-6.38369e-05	0.989346	0.993485
Furnace/firebox with a chimney (cooking stove)	Cycles (W1+W2) ~ Variable (W1+W2)	-0.0172132	0.299069	0.593194
Furnace/firebox with a chimney (cooking stove)	Cycles (W1+W2) ~ Variable (W1+W2)	-0.0627513	0.372957	0.653355
Furnace/firebox with a chimney (cooking stove)	Cycles (W2) ~ Variable (W1) + Cycles(W1)	-0.00409258	0.616028	0.805133
Furnace/firebox with a chimney (cooking stove)	Cycles (W2) ~ Variable (W1) + Cycles(W1)	-0.0106003	0.740657	0.87188
Furnace/firebox with a chimney (cooking stove)	Cycles (W2) ~ Variable (W1) + Cycles(W1)	-0.0667925	0.580743	0.791923
Ceramic (floor)	Cycles (W1+W2) ~ Variable (W1+W2)	0.00540414	0.460021	0.685746
Ceramic (floor)	Cycles (W1+W2) ~ Variable (W1+W2)	0.0402903	0.111385	0.408734
Ceramic (floor)	Cycles (W1+W2) ~ Variable (W1+W2)	0.146774	0.171857	0.454141
Ceramic (floor)	Cycles (W2) ~ Variable (W1) + Cycles(W1)	-0.00251828	0.8524	0.914024
Ceramic (floor)	Cycles (W2) ~ Variable (W1) + Cycles(W1)	0.0519955	0.31484	0.613252
Ceramic (floor)	Cycles (W2) ~ Variable (W1) + Cycles(W1)	0.0944056	0.625156	0.805133
Cement blocks (roof)	Cycles (W1+W2) ~ Variable (W1+W2)	-0.00464092	0.37905	0.653471
Cement blocks (roof)	Cycles (W1+W2) ~ Variable (W1+W2)	0.0193682	0.290185	0.590207
Cement blocks (roof)	Cycles (W1+W2) ~ Variable (W1+W2)	0.0035026	0.964107	0.980448
Cement blocks (roof)	Cycles (W2) ~ Variable (W1) + Cycles(W1)	0.00726218	0.418857	0.6711
Cement blocks (roof)	Cycles (W2) ~ Variable (W1) + Cycles(W1)	0.0786293	0.0279663	0.203391
Cement blocks (roof)	Cycles (W2) ~ Variable (W1) + Cycles(W1)	0.179577	0.185263	0.468774

## Sheet: Common forward regression
Wealth variable	Model	Effect size	P-value	P-adjusted(FDR)
Household Wealth Index	Variable (W1+W2) ~ cycles (W1+W2)	0.0929343	0.00426985	0.0222775
Household Wealth Index	Variable (W1+W2) ~ cycles (W1+W2)	0.0382785	1.48425e-06	3.23837e-05
Household Wealth Index	Variable (W1+W2) ~ cycles (W1+W2)	0.0101302	4.60618e-11	3.68494e-09
Household Wealth Index	Variable (W2) ~ cycles (W1) + Wealth(W1)	0.0282108	0.340792	0.556045
Household Wealth Index	Variable (W2) ~ cycles (W1) + Wealth(W1)	0.011239	0.113128	0.28282
Household Wealth Index	Variable (W2) ~ cycles (W1) + Wealth(W1)	0.00250308	0.070913	0.199286
Electricity	Variable (W1+W2) ~ cycles (W1+W2)	0.0195322	0.0432298	0.129689
Electricity	Variable (W1+W2) ~ cycles (W1+W2)	0.00773462	0.00126983	0.00923513
Electricity	Variable (W1+W2) ~ cycles (W1+W2)	0.00194763	3.24638e-05	0.000458313
Electricity	Variable (W2) ~ cycles (W1) + Wealth(W1)	-0.0241484	0.0394797	0.121476
Electricity	Variable (W2) ~ cycles (W1) + Wealth(W1)	0.000466113	0.869551	0.944309
Electricity	Variable (W2) ~ cycles (W1) + Wealth(W1)	-5.35025e-05	0.923006	0.976296
Radio	Variable (W1+W2) ~ cycles (W1+W2)	-0.00484673	0.732231	0.861448
Radio	Variable (W1+W2) ~ cycles (W1+W2)	0.00990619	0.00476708	0.0238354
Radio	Variable (W1+W2) ~ cycles (W1+W2)	0.00238008	0.000505435	0.00485217
Radio	Variable (W2) ~ cycles (W1) + Wealth(W1)	-0.00496905	0.740563	0.867
Radio	Variable (W2) ~ cycles (W1) + Wealth(W1)	-0.00204627	0.571944	0.734046
Radio	Variable (W2) ~ cycles (W1) + Wealth(W1)	-0.000626325	0.374065	0.577907
TV	Variable (W1+W2) ~ cycles (W1+W2)	0.0364846	0.00380993	0.0207815
TV	Variable (W1+W2) ~ cycles (W1+W2)	0.0139575	8.03806e-06	0.000137795
TV	Variable (W1+W2) ~ cycles (W1+W2)	0.00341596	2.12992e-08	6.38977e-07
TV	Variable (W2) ~ cycles (W1) + Wealth(W1)	-0.00795311	0.533511	0.693862
TV	Variable (W2) ~ cycles (W1) + Wealth(W1)	0.00313298	0.309726	0.530958
TV	Variable (W2) ~ cycles (W1) + Wealth(W1)	0.000669517	0.264996	0.46764
Flush (toilet type)	Variable (W1+W2) ~ cycles (W1+W2)	0.0515058	6.4605e-07	1.55052e-05
Flush (toilet type)	Variable (W1+W2) ~ cycles (W1+W2)	0.00885829	0.000570795	0.00526887
Flush (toilet type)	Variable (W1+W2) ~ cycles (W1+W2)	0.00218419	1.36695e-05	0.000218712
Flush (toilet type)	Variable (W2) ~ cycles (W1) + Wealth(W1)	0.026335	0.0173867	0.0640032
Flush (toilet type)	Variable (W2) ~ cycles (W1) + Wealth(W1)	0.000515652	0.846122	0.940946
Flush (toilet type)	Variable (W2) ~ cycles (W1) + Wealth(W1)	0.000411871	0.428099	0.623014
Furnace/firebox with a chimney (cooking stove)	Variable (W1+W2) ~ cycles (W1+W2)	0.00584554	0.612854	0.766068
Furnace/firebox with a chimney (cooking stove)	Variable (W1+W2) ~ cycles (W1+W2)	0.00403526	0.159494	0.341774
Furnace/firebox with a chimney (cooking stove)	Variable (W1+W2) ~ cycles (W1+W2)	0.00130762	0.0195483	0.0679941
Furnace/firebox with a chimney (cooking stove)	Variable (W2) ~ cycles (W1) + Wealth(W1)	0.00566	0.647962	0.793423
Furnace/firebox with a chimney (cooking stove)	Variable (W2) ~ cycles (W1) + Wealth(W1)	-0.00347895	0.242306	0.454334
Furnace/firebox with a chimney (cooking stove)	Variable (W2) ~ cycles (W1) + Wealth(W1)	-0.00103998	0.0740273	0.202563
Ceramic (floor)	Variable (W1+W2) ~ cycles (W1+W2)	0.0307586	5.13722e-05	0.000684963
Ceramic (floor)	Variable (W1+W2) ~ cycles (W1+W2)	0.00501893	0.00773452	0.0363977
Ceramic (floor)	Variable (W1+W2) ~ cycles (W1+W2)	0.00120379	0.00106121	0.0079591
Ceramic (floor)	Variable (W2) ~ cycles (W1) + Wealth(W1)	0.0241416	0.00536645	0.0262847
Ceramic (floor)	Variable (W2) ~ cycles (W1) + Wealth(W1)	0.00536701	0.00975256	0.0425566
Ceramic (floor)	Variable (W2) ~ cycles (W1) + Wealth(W1)	0.00125295	0.0020118	0.0130495
Cement blocks (roof)	Variable (W1+W2) ~ cycles (W1+W2)	0.0326493	0.00169312	0.0112874
Cement blocks (roof)	Variable (W1+W2) ~ cycles (W1+W2)	0.0040451	0.117505	0.287766
Cement blocks (roof)	Variable (W1+W2) ~ cycles (W1+W2)	0.000784706	0.120074	0.290839
Cement blocks (roof)	Variable (W2) ~ cycles (W1) + Wealth(W1)	0.0203567	0.0714107	0.199286
Cement blocks (roof)	Variable (W2) ~ cycles (W1) + Wealth(W1)	-0.0015912	0.557398	0.719223
Cement blocks (roof)	Variable (W2) ~ cycles (W1) + Wealth(W1)	0.000228185	0.667382	0.805216

## Sheet: Common reverse regression
Wealth variable	Model	Effect size	P-value	P-adjusted(FDR)
Household Wealth Index	Cycles (W1+W2) ~ Variable (W1+W2)	0.00541764	0.00287143	0.0170884
Household Wealth Index	Cycles (W1+W2) ~ Variable (W1+W2)	0.0359415	8.49826e-07	1.85417e-05
Household Wealth Index	Cycles (W1+W2) ~ Variable (W1+W2)	0.245596	4.70104e-11	3.76083e-09
Household Wealth Index	Cycles (W2) ~ Variable (W1) + Cycles(W1)	0.00137878	0.465664	0.662579
Household Wealth Index	Cycles (W2) ~ Variable (W1) + Cycles(W1)	0.00715146	0.158428	0.387988
Household Wealth Index	Cycles (W2) ~ Variable (W1) + Cycles(W1)	0.00699526	0.526787	0.69008
Electricity	Cycles (W1+W2) ~ Variable (W1+W2)	0.0111657	0.0693634	0.216198
Electricity	Cycles (W1+W2) ~ Variable (W1+W2)	0.078679	0.00157682	0.0114678
Electricity	Cycles (W1+W2) ~ Variable (W1+W2)	0.525287	3.86303e-05	0.000515071
Electricity	Cycles (W2) ~ Variable (W1) + Cycles(W1)	-0.00160628	0.775177	0.87872
Electricity	Cycles (W2) ~ Variable (W1) + Cycles(W1)	-0.00253982	0.867381	0.941953
Electricity	Cycles (W2) ~ Variable (W1) + Cycles(W1)	-0.0506974	0.135129	0.358474
Radio	Cycles (W1+W2) ~ Variable (W1+W2)	-0.00146323	0.729357	0.858068
Radio	Cycles (W1+W2) ~ Variable (W1+W2)	0.0483507	0.00454741	0.0242528
Radio	Cycles (W1+W2) ~ Variable (W1+W2)	0.307311	0.000429149	0.00429149
Radio	Cycles (W2) ~ Variable (W1) + Cycles(W1)	-0.00519268	0.316503	0.579852
Radio	Cycles (W2) ~ Variable (W1) + Cycles(W1)	0.00514607	0.678467	0.820245
Radio	Cycles (W2) ~ Variable (W1) + Cycles(W1)	0.0268965	0.284797	0.55122
TV	Cycles (W1+W2) ~ Variable (W1+W2)	0.0136957	0.00393572	0.0214676
TV	Cycles (W1+W2) ~ Variable (W1+W2)	0.0846111	9.57731e-06	0.000176812
TV	Cycles (W1+W2) ~ Variable (W1+W2)	0.538999	3.58921e-08	1.07676e-06
TV	Cycles (W2) ~ Variable (W1) + Cycles(W1)	0.00154734	0.764699	0.873942
TV	Cycles (W2) ~ Variable (W1) + Cycles(W1)	0.00617905	0.641775	0.789877
TV	Cycles (W2) ~ Variable (W1) + Cycles(W1)	0.0124431	0.657122	0.800555
Flush (toilet type)	Cycles (W1+W2) ~ Variable (W1+W2)	0.0286517	7.11151e-07	1.70676e-05
Flush (toilet type)	Cycles (W1+W2) ~ Variable (W1+W2)	0.0802834	0.00056829	0.00545559
Flush (toilet type)	Cycles (W1+W2) ~ Variable (W1+W2)	0.518459	1.37511e-05	0.000220018
Flush (toilet type)	Cycles (W2) ~ Variable (W1) + Cycles(W1)	0.00514491	0.437488	0.662502
Flush (toilet type)	Cycles (W2) ~ Variable (W1) + Cycles(W1)	0.00545167	0.746707	0.864069
Flush (toilet type)	Cycles (W2) ~ Variable (W1) + Cycles(W1)	-0.0170235	0.629011	0.78219
Furnace/firebox with a chimney (cooking stove)	Cycles (W1+W2) ~ Variable (W1+W2)	0.00324201	0.529103	0.69008
Furnace/firebox with a chimney (cooking stove)	Cycles (W1+W2) ~ Variable (W1+W2)	0.0297627	0.153436	0.387988
Furnace/firebox with a chimney (cooking stove)	Cycles (W1+W2) ~ Variable (W1+W2)	0.248649	0.0200059	0.0774421
Furnace/firebox with a chimney (cooking stove)	Cycles (W2) ~ Variable (W1) + Cycles(W1)	-0.00219613	0.710991	0.840581
Furnace/firebox with a chimney (cooking stove)	Cycles (W2) ~ Variable (W1) + Cycles(W1)	-0.0147872	0.322544	0.586444
Furnace/firebox with a chimney (cooking stove)	Cycles (W2) ~ Variable (W1) + Cycles(W1)	-0.0437009	0.162353	0.389648
Ceramic (floor)	Cycles (W1+W2) ~ Variable (W1+W2)	0.0319166	5.16771899772346e-05	0.000652765
Ceramic (floor)	Cycles (W1+W2) ~ Variable (W1+W2)	0.0844205	0.00786904	0.0393452
Ceramic (floor)	Cycles (W1+W2) ~ Variable (W1+W2)	0.537879	0.00094105	0.0075284
Ceramic (floor)	Cycles (W2) ~ Variable (W1) + Cycles(W1)	0.0196822	0.0398673	0.136688
Ceramic (floor)	Cycles (W2) ~ Variable (W1) + Cycles(W1)	0.0261245	0.267293	0.52406
Ceramic (floor)	Cycles (W2) ~ Variable (W1) + Cycles(W1)	0.00340922	0.943648	0.976187
Cement blocks (roof)	Cycles (W1+W2) ~ Variable (W1+W2)	0.0172468	0.0024882	0.0157149
Cement blocks (roof)	Cycles (W1+W2) ~ Variable (W1+W2)	0.0356439	0.122928	0.339111
Cement blocks (roof)	Cycles (W1+W2) ~ Variable (W1+W2)	0.18514	0.118075	0.333387
Cement blocks (roof)	Cycles (W2) ~ Variable (W1) + Cycles(W1)	0.00947146	0.142662	0.372161
Cement blocks (roof)	Cycles (W2) ~ Variable (W1) + Cycles(W1)	0.0385301	0.0184831	0.0751853
Cement blocks (roof)	Cycles (W2) ~ Variable (W1) + Cycles(W1)	0.0566777	0.0982225	0.292903

## Sheet: Correlation for network factors
	Village	Degree	Transitivity	Eigen-vector centrality	Betweeness	Kcycle-2	Kcycle-3	Kcycle-4	Kcycle-5	Kpath-2	Kpath-3	Kpath-4	Kpath-5	Household Wealth Index	Wave
Village	1	0.029709	0.00941729	-0.0188792	0.01796	0.029709	0.0525154	0.0619745	0.0622851	0.0456964	0.0634619	0.0762662	0.079658	0.0087261	-0.0111602
Degree	0.029709	1	-0.0609539	0.55917	0.649989	1	0.440527	0.410077	0.335184	0.348529	0.533605	0.500632	0.419441	0.17083	-0.0629047
Transitivity	0.00941729	-0.0609539	1	0.10624	-0.198181	-0.0609539	0.337859	0.124512	0.0776232	0.0442769	0.0990263	0.0780024	0.0571338	-0.0363178	0.0401132
Eigen-vector centrality	-0.0188792	0.55917	0.10624	1	0.360816	0.55917	0.551567	0.48915	0.361092	0.498743	0.612813	0.537596	0.416449	0.0335755	-0.0563204
Betweeness	0.01796	0.649989	-0.198181	0.360816	1	0.649989	0.204048	0.156102	0.103254	0.382369	0.414585	0.308014	0.204644	0.122843	0.000663397
Kcycle-2	0.029709	1	-0.0609539	0.55917	0.649989	1	0.440527	0.410077	0.335184	0.348529	0.533605	0.500632	0.419441	0.17083	-0.0629047
Kcycle-3	0.0525154	0.440527	0.337859	0.551567	0.204048	0.440527	1	0.856685	0.711483	0.642778	0.817046	0.812798	0.72086	0.00972069	-0.0454096
Kcycle-4	0.0619745	0.410077	0.124512	0.48915	0.156102	0.410077	0.856685	1	0.932301	0.539193	0.785875	0.895692	0.894212	0.0132176	-0.0586156
Kcycle-5	0.0622851	0.335184	0.0776232	0.361092	0.103254	0.335184	0.711483	0.932301	1	0.398201	0.660516	0.841591	0.92939	0.0155995	-0.0552795
Kpath-2	0.0456964	0.348529	0.0442769	0.498743	0.382369	0.348529	0.642778	0.539193	0.398201	1	0.847213	0.683225	0.526732	-0.0370667	-0.0967559
Kpath-3	0.0634619	0.533605	0.0990263	0.612813	0.414585	0.533605	0.817046	0.785875	0.660516	0.847213	1	0.936015	0.804538	0.0110471	-0.107726
Kpath-4	0.0762662	0.500632	0.0780024	0.537596	0.308014	0.500632	0.812798	0.895692	0.841591	0.683225	0.936015	1	0.953951	0.0184262	-0.105218
Kpath-5	0.079658	0.419441	0.0571338	0.416449	0.204644	0.419441	0.72086	0.894212	0.92939	0.526732	0.804538	0.953951	1	0.0173031	-0.093967
Household Wealth Index	0.0087261	0.17083	-0.0363178	0.0335755	0.122843	0.17083	0.00972069	0.0132176	0.0155995	-0.0370667	0.0110471	0.0184262	0.0173031	1	0.010934
Wave	-0.0111602	-0.0629047	0.0401132	-0.0563204	0.000663397	-0.0629047	-0.0454096	-0.0586156	-0.0552795	-0.0967559	-0.107726	-0.105218	-0.093967	0.010934	1
